# Supplementary material for: Developmentally Stratified Integrated Preventive Strategies for Pediatric Oral Health: A Systematic Review with Healthcare Implications
Source: Healthcare (Basel). 2026 Jul 10;14(14):2074. doi: 10.3390/healthcare14142074 (PMC13411734; doi:10.3390/healthcare14142074)
Supplement: Supplementary file 1 [file healthcare-14-02074-s001.zip]

Archive with 1 entries (1 files):
- healthcare-4251761-supplementary.pdf
